# Supplementary material for: Hygiene Efficacy of Short Cycles in Domestic Dishwashers
Source: Microorganisms. 2025 Jun 30;13(7):1542. doi: 10.3390/microorganisms13071542 (PMC12299907; doi:10.3390/microorganisms13071542)
Supplement: Supplementary file 1 [file microorganisms-13-01542-s001.zip]

Archive with 4 entries (3 files):
- microorganisms-3684142-supplementary/microorganisms-3684142 supplementary material/
- microorganisms-3684142-supplementary/microorganisms-3684142 supplementary material/Figure S1.jpg
- microorganisms-3684142-supplementary/microorganisms-3684142 supplementary material/Figure S2.jpg
- microorganisms-3684142-supplementary/microorganisms-3684142 supplementary material/Table S1 & Table S2 of microorganisms-3684142.pdf
